# Supplementary material for: Integrated transcriptomic and metabolomic analysis reveals the regulatory role of itaconic acid in inflammatory infiltration during myocardial ischemia-reperfusion injury
Source: PeerJ. 2026 Jul 17;14:e21525. doi: 10.7717/peerj.21525 (PMC13383959; doi:10.7717/peerj.21525)
Supplement: Data S1 [file peerj-14-21525-s003.xlsx]

## Sheet: Sheet1
	FS(100%)					EF(100%)
	Sham	IR+0mg/kg	IR+10mg/kg			Sham	IR+0mg/kg	IR+10mg/kg
	40	27	37			76.2	38.9	50.2
	45	28	35			72.4	35.2	40.8
	48	31	36			76.7	34.5	42.3
	55	26	35			73.3	34.1	56.3
	44.1	24	33			71.9	36	39.4
	47	26	34			71.6	38.8	41.6
						74.2	32.3	36.5
	cTnT expression(pg/ml)					CKMB expression(ng/ml)				IL4I expression(ng/ml)				IL10 expression( pg/ml)
	Sham	IR+0mg/kg	IR+10mg/kg			Sham	IR+0mg/kg	IR+10mg/kg		Sham	IR+0mg/kg	IR+10mg/kg		Sham	IR+0mg/kg	IR+10mg/kg
	821.553	1150.05	840.977			150.867	199.548	175.631		8.56402	13.3741	18.2765		10.434	11.5492	14.6581
	907.248	1050.07	731.859			171.559	213.091	201.791		8.46903	12.9882	18.2408		6.78434	8.2388	13.5091
	617.028	986.087	812.984			152.758	180.187	175.452		9.72761	10.5244	21.6841		7.89951	12.9209	17.1926
	737.572	906.106	679.299			148.524	204.69	185.012		5.28102	8.89184	22.2362		6.61538	9.52294	18.5105
	666.731	963.807	729.574			129.873	212.405	175.516		13.1353	14.5911	20.2949		9.62295	10.4816	20.065
	680.442	1146.62	821.553			153.69	194.088	186.972		13.0759	11.8305	18.2646		13.205	8.49672	15.7733
										4.27178	13.0475	12.0726		10.3664	12.3464	19.2877
										6.24277	9.42615	17.7362
	IL1β					IL4
	Sham	IR	IR+10mg/kg			Sham	IR	IR+10mg/kg
	0.981955	2.6	1.2			0.991955	1.2	1.8
	1.00673	3.2	2.4			0.906733	0.89	2.2
	1.03214	2.9	2.4			1.13214	1.09	1.9
	1.19644	4.1	2.2			1.29644	1.2	1.4
	TNFa					IL10
	Sham	IR	IR+10mg/kg			Sham	IR	IR+10mg/kg
	0.991955	2.6	1.2			0.951955	1.1	2.4
	0.996733	3.2	1.8			0.936733	1.2	1.6
	1.13214	2.9	2.4			1.03214	1.29	1.8
	1.29644	1.9	1.9			1.19644	1.18	1.5
