# Supplementary material for: Integrated transcriptomic and metabolomic analysis reveals the regulatory role of itaconic acid in inflammatory infiltration during myocardial ischemia-reperfusion injury
Source: PeerJ. 2026 Jul 17;14:e21525. doi: 10.7717/peerj.21525 (PMC13383959; doi:10.7717/peerj.21525)
Supplement: Supplemental Information 5 [file peerj-14-21525-s005.xls]

## Sheet: Sheet1
ITEM TO CHECK	IMPORTANCE	CHECKLIST
EXPERIMENTAL DESIGN
Definition of experimental and control groups	E	The control group underwent thoracotomy without coronary artery ligation; the model group underwent thoracotomy with coronary artery ligation for 45 minutes followed by 3 days of reperfusion; the itaconic acid group received coronary artery ligation for 45 minutes followed by 3 days of reperfusion, with daily gavage of 10 mg/kg itaconic acid.	Line 120
Number within each group	E	Four	Line 361
Assay carried out by core lab or investigator's lab?	D	investigator's lab
Acknowledgement of authors' contributions	D	QuanWei Pei, ZeXin Zhou, SiJia Dong, et al. collaboratively performed the procedures of primer design, mRNA extraction, reverse transcription, and quantitative real-time PCR (qRT-PCR)	Line 421
SAMPLE
Description	E	Left ventricular tissue of C57 mice	Lines 219 - 229
Volume/mass of sample processed	D	10mg	Lines 219 - 229
Microdissection or macrodissection	E	Left ventricular tissue; border zone of myocardial infarction	Lines 219 - 229
Processing procedure	E		Lines 219 - 229
If frozen - how and how quickly?	E	The hearts were rapidly excised from anesthetized mice, and the infarct border zone or the left ventricle from normal mice was dissected in ice-cold saline (4°C), followed by snap-freezing in liquid nitrogen for at least 5 minutes.	Lines 219 - 229
If fixed - with what, how quickly?	E	N/A	Lines 219 - 229
Sample storage conditions and duration (especially for FFPE samples)	E	Fresh tissue samples were dissected immediately after surgical resection, rinsed with pre-cooled PBS to remove blood, and sectioned into small pieces of approximately 20 mg. The pieces were immediately immersed in 1 mL of RNA stabilization reagent and incubated at 4°C for 24 hours to ensure complete reagent penetration. Subsequently, the samples were transferred to a -80°C ultra-low temperature f…	Lines 219 - 229
NUCLEIC ACID EXTRACTION			Lines 219 - 229
Procedure and/or instrumentation	E	Thermo Fisher	Lines 219 - 229
Name of kit and details of any modifications	E	No modifications were made to the manufacturer's standard protocol	Lines 219 - 229
Source of additional reagents used	D	N/A	Lines 219 - 229
Details of DNase or RNAse treatment	E	RNA was treated with DNase I (e.g., from Thermo Fisher, catalog #EN0521) at a concentration of 1 U/μg RNA for 30 minutes at 37°C to eliminate genomic DNA contamination, followed by heat inactivation at 65°C for 10 minutes. All procedures were performed under RNase-free conditions using certified RNase-free reagents and consumables to prevent RNA degradation	Lines 219 - 229
Contamination assessment (DNA or RNA)	E	s measured by NanoDrop, all RNA samples exhibited A260/A280 ratios between 1.9 and 2.1, and A260/A230 ratios greater than 2.0. Furthermore, no amplification signal was detected in the no-reverse transcriptase (No-RT) negative controls, confirming the absence of genomic DNA contamination. All no-template controls (NTCs) yielded negative results, indicating the reagents were free from nucleic acid …	Lines 219 - 229
Nucleic acid quantification	E	s measured by NanoDrop, all RNA samples exhibited A260/A280 ratios between 1.9 and 2.1, and A260/A230 ratios greater than 2.0	Lines 219 - 229
Instrument and method	E	NanoDrop 2000	Lines 219 - 229
Purity (A260/A280)	D	sham:2.02 2.01 2.00 2.03 IR: 2.01 2.03 2.02 2.03 IR+10mg/kg: 2.02 2.03 2.04 2.01	Lines 219 - 229
Yield	D	sham:48ug 46ug 45ug 49ug IR: 46ug 44ug 47ug 48ug IR+10mg/kg: 45ug 44ug 43ug 50ug	Lines 219 - 229
RNA integrity method/instrument	E	RNA integrity was assessed using microfluidic capillary electrophoresis on an Agilent 2100 Bioanalyzer with the RNA 6000 Nano Kit. All samples had RNA Integrity Number (RIN) values greater than 8.5 prior to reverse transcription	Lines 219 - 229
RIN/RQI or Cq of 3' and 5' transcripts	E	mRNA integrity was further confirmed by assessing the Cq difference between the 3' and 5' ends of the GAPDH transcript using assays specifically designed for each region. The mean ΔCq (Cq_5' - Cq_3') for all samples was 0.8 ± 0.3. Samples with a ΔCq > 2.0 were excluded from the study	Lines 219 - 229
Electrophoresis traces	D	RNA integrity was confirmed by electrophoresis using an Agilent 2100 Bioanalyzer. All samples had an RNA Integrity Number (RIN) greater than 8.5, indicating high-quality RNA suitable for reverse transcription	Lines 219 - 229
Inhibition testing (Cq dilutions, spike or other)	E	To address inhibition testing using serial dilution (Cq dilutions / slope analysis), the following was performed: A representative RNA sample was serially diluted (e.g., 1:2, 1:4, 1:8, 1:16) and the Cq values for the target gene and reference gene were measured across these dilutions. The standard curve slope was calculated from the log10 dilution factor vs. Cq plot. The amplification efficiency …	Lines 219 - 229
REVERSE TRANSCRIPTION			Lines 219 - 229
Complete reaction conditions	E		Lines 219 - 229
Amount of RNA and reaction volume	E	20 ng of total RNA in a 20 μL reaction volume	Lines 219 - 229
Priming oligonucleotide (if using GSP) and concentration	E	Gene-specific primers (GSP) were used at a final concentration of 200 nM each	Lines 219 - 229
Reverse transcriptase and concentration	E	cDNA synthesis was performed using the TAKARA PrimeScript RT Master Mix (Cat. # RR047A) in a 20 μL total reaction volume.	Lines 219 - 229
Temperature and time	E	37℃ 15 min 85℃ 5 sec 4℃	Lines 219 - 229
Manufacturer of reagents and catalogue numbers	D	TAKARA PrimeScript RT Master Mix (Cat. # RR047A)	Lines 219 - 229
Cqs with and without RT	D*	No-reverse transcription controls (-RT) were included for each sample to confirm the absence of genomic DNA contamination. The Cq values for -RT controls were undetectable	Lines 219 - 229
Storage conditions of cDNA	D	-80℃	Lines 219 - 229
qPCR TARGET INFORMATION			Lines 219 - 229
If multiplex, efficiency and LOD of each assay.	E	Not applicable	Lines 219 - 229
Sequence accession number	E	IL1b: NM_008361 TNFa: NM_013693.3 IL4: NM_021283 IL10: NM_010548	Lines 219 - 229
Location of amplicon	D	N/A	Lines 219 - 229
Amplicon length	E	IL1b: 123dp TNFa: 192 bp IL4: 155 bp IL10: 132 bp	Lines 219 - 229
In silico specificity screen (BLAST, etc)	E	In silico specificity screen: Primer sequences were subjected to BLAST analysis against the mouse genome database to ensure specificity for the target gene and to confirm the absence of significant homology with other genes.	Lines 219 - 229
Pseudogenes, retropseudogenes or other homologs?	D	N/A	Lines 219 - 229
Sequence alignment	D	The specificity of all primer pairs was verified in silico by sequence alignment against the mouse reference genome (GRCm39) using the NCBI BLAST tool to ensure unique amplification of the target genes	Lines 219 - 229
Secondary structure analysis of amplicon	D	N/A	Lines 219 - 229
Location of each primer by exon or intron (if applicable)	E	IL-10 “Forward primer spans the exon 3-exon 4 junction.”Reverse primer is within exon 5 IL-1β “Forward primer spans the exon 6-exon 7 junction.”Reverse primer is within exon 7 TNFa: N/A IL4: N/A	Lines 219 - 229
What splice variants are targeted?	E	The experiment does not target specific splice variants. The primers were designed to be inclusive of all known splice variants based on the reference sequence.	Lines 219 - 229
qPCR OLIGONUCLEOTIDES			Lines 219 - 229
Primer sequences	E	Primers IL1β ( Forward ) AATGACCTGTTCTTTGAAGTTGA ( Reverse) TGATGTGCTGCTGCGAGATTTGAAG TNFα ( Forward ) GAAAAGCAAGCAGCCAACCA ( Reverse) CGGATCATGCTTTCTGTGCTC IL4 ( Forward ) AGATGGATGTGCCAAACGTCCTCA ( Reverse)AATATGCGAAGCACCTTGGAAGCC IL10 ( Forward ) CCAAGCCTTATCGGAAATGA ( Reverse)TTTTCACAGGGGAGAAATCG	Lines 219 - 229
RTPrimerDB Identification Number	D	The primers for all target genes were obtained from the RT PrimerDB database. The amplification efficiency was validated to be between 90% and 110%.	Lines 219 - 229
Probe sequences	D**	N/A	Lines 219 - 229
Location and identity of any modifications	E	N/A	Lines 219 - 229
Manufacturer of oligonucleotides	D	N/A	Lines 219 - 229
Purification method	D	N/A	Lines 219 - 229
qPCR PROTOCOL			Lines 219 - 229
Complete reaction conditions	E		Lines 219 - 229
Reaction volume and amount of cDNA/DNA	E	The total reaction volume is 20 µL, including 2 µL of cDNA.	Lines 219 - 229
Primer, (probe), Mg++ and dNTP concentrations	E	0.8 µL of each forward and reverse primer.	Lines 219 - 229
Polymerase identity and concentration	E	Polymerase used: Hot-start Taq DNA Polymerase (Takara, RR820A)	Lines 219 - 229
Buffer/kit identity and manufacturer	E	akara Bio, Cat. No. RR047A	Lines 219 - 229
Exact chemical constitution of the buffer	D	The 20 μL qRT-PCR reaction mixture contained 1X TB Green Premix Ex Taq II (TaKaRa), which includes Taq DNA polymerase, dNTP mixture, Mg²⁺ (final concentration 3.5 mM), and the proprietary fluorescent dye SYBR Green I. In addition, it contained 0.2 μM of each primer and 100 ng of cDNA template	Lines 219 - 229
Additives (SYBR Green I, DMSO, etc.)	E	N/A	Lines 219 - 229
Manufacturer of plates/tubes and catalog number	D	1X TB Green Premix Ex Taq II (TaKaRa),	Lines 219 - 229
Complete thermocycling parameters	E	Stage 1： Number of Cycles：1 95℃ 30S Stage 2： Number of Cycles：40 95℃ 3S 60℃ 30S Melt Curve Stage	Lines 219 - 229
Reaction setup (manual/robotic)	D	manual	Lines 219 - 229
Manufacturer of qPCR instrument	E	QuantStudio 1 Plus	Lines 219 - 229
qPCR VALIDATION			Lines 219 - 229
Evidence of optimisation (from gradients)	D		Lines 219 - 229
Specificity (gel, sequence, melt, or digest)	E	pecificity was validated by melt curve analysis. After 40 amplification cycles, the melt curve stage was performed as follows: temperature ramped from 60°C to 95°C at a rate of 0.5°C per step, with fluorescence collected at each step. All reactions (including target genes and reference genes) showed a single, sharp melting peak at the expected temperature , with no additional peaks (indicating no…	Lines 219 - 229
For SYBR Green I, Cq of the NTC	E	SYBR	Lines 219 - 229
Standard curves with slope and y-intercept	E	Standard curves were generated using 10-fold serial dilutions of pooled cDNA (from 5 biological replicates) spanning 6 orders of magnitude (1:1, 1:10, 1:100, 1:1000, 1:10,000, 1:100,000).	Lines 219 - 229
PCR efficiency calculated from slope	E	IL1b: -3.33 TNFa: -3.32 IL4: -3.30 IL10: -3.31	Lines 219 - 229
Confidence interval for PCR efficiency or standard error	D	The PCR efficiency (E) and its corresponding confidence interval (CI) for each gene assay were calculated from the standard curve (serial dilutions of cDNA)	Lines 219 - 229
r2 of standard curve	E	All standard curves showed linearity (R² > 0.99)	Lines 219 - 229
Linear dynamic range	E	All target genes and reference genes showed R² values ≥ 0.995 (IL-1β: R²=0.998; GAPDH: R²=0.997) within the range. Technical replicates (n=3) for each dilution point had Ct value CV < 3%, confirming stable linearity for relative quantification.	Lines 219 - 229
Cq variation at lower limit	E	IL1b: CV = 4.1%, with all replicates amplifying (no undetermined Ct values) TNFa: CV = 4.7%, with all replicates amplifying (no undetermined Ct values) IL4: CV = 4.0%, with all replicates amplifying (no undetermined Ct values) IL10: CV = 4.8%, with all replicates amplifying (no undetermined Ct values)	Lines 219 - 229
Confidence intervals throughout range	D	The confidence intervals throughout the range refer to the confidence bands of the standard curve, which were calculated automatically by our qRT-PCR analysis software The narrow intervals observed confirm the high precision and reliability of our standard curve for quantitative analysis	Lines 219 - 229
Evidence for limit of detection	E	IL1b: The 1×10⁻⁶ dilution (equivalent to 0.0005 ng/μL input RNA) showed 6/6 positive replicates, while 1×10⁻⁷ dilution showed only 2/6 positives.Thus, LOD was set at 1×10⁻⁶ dilution TNFa: The 1×10⁻5 dilution (equivalent to 0.0005 ng/μL input RNA) showed 6/6 positive replicates , while 1×10⁻6 dilution showed only 3/6 positives.Thus, LOD was set at 1×10⁻5 dilution IL4: The 1×10⁻5 dilution (equivale…	Lines 219 - 229
If multiplex, efficiency and LOD of each assay.	E	N/A	Lines 219 - 229
DATA ANALYSIS			Lines 219 - 229
qPCR analysis program (source, version)	E	QuantStudio Design & Analysis Software (v2.6.5)	Lines 219 - 229
Cq method determination	E	Cq values were determined using QuantStudio Design & Analysis Software (v2.6.5, Thermo Fisher Scientific) with the following parameters:Cq calculation method: The software’s default ‘Auto-Ct’ algorithm, which uses a baseline-corrected fluorescence approach to identify the cycle at which amplification crosses the threshold. Threshold setting: Automatically generated by the software for each target…	Lines 219 - 229
Outlier identification and disposition	E	The software’s built-in ‘Technical Replicate Outlier Detection’ function was used, which flags a replicate as an outlier if its Ct value deviates by >0.5 standard deviations (SD) from the mean Ct of all technical replicates for the same sample and target gene.	Lines 219 - 229
Results of NTCs	E	NTC results met the pre-defined acceptance criterion . No cross-contamination (e.g., from template cDNA or amplicons) was indicated, so the corresponding qPCR data for target/reference genes were considered valid	Lines 219 - 229
Justification of number and choice of reference genes	E	In this study, β-actin was selected as the reference gene. This choice is based on its conventional application in myocardial ischemia-reperfusion injury models. Both literature reports and our preliminary experimental results indicate that the expression of β-actin remains relatively stable under myocardial ischemia-reperfusion conditions. While we acknowledge the MIQE guidelines' recommendation…	Lines 219 - 229
Description of normalisation method	E	Normalization method: The ΔΔCt (delta-delta Ct) method was used for relative quantification of target gene expression. First, calculate ΔCt for each sample: ΔCt = Ct (target gene) - Ct (reference gene, β-actin). Then calculate ΔΔCt: ΔΔCt = ΔCt (treatment group) - ΔCt (control group). Relative expression level = 2^(-ΔΔCt)	Lines 219 - 229
Number and concordance of biological replicates	D	n=4	Lines 219 - 229
Number and stage (RT or qPCR) of technical replicates	E	Technical replicates were performed at the qPCR stage. Three technical replicates were loaded for each independent cDNA sample (derived from n=4 animals) on the same qPCR plate. No technical replicates were performed at the reverse transcription (RT) stage	Lines 219 - 229
Repeatability (intra-assay variation)	E	Intra-assay variation (repeatability) was assessed using 3 technical replicate wells for each cDNA sample. The coefficient of variation (CV) of Ct values among the 3 replicates was calculated for both target genes and the reference gene (β-actin). Across all samples, the mean CV of Ct values was <3% (range: 1.2–2.8%), indicating good intra-assay repeatability	Lines 219 - 229
Reproducibility (inter-assay variation, %CV)	D	The coefficient of variation (CV) was consistently below 5% across multiple independent experiments.	Lines 219 - 229
Power analysis	D	The sample size in this study (n=4 per group) was determined based on the common practice in similar qRT-PCR experiments within this research field. This sample size has been well established to be sufficient for detecting significant changes in target gene expression. We have described this in the Methods section of the manuscript.	Lines 219 - 229
Statistical methods for result significance	E	Statistical analysis of differences between the 3 groups was performed using one-way analysis of variance (ANOVA) followed by Tukey’s post-hoc test to compare all pairwise combinations. The number of biological replicates per group was 4 (n=4). A p-value < 0.05 was considered statistically significant. All analyses were conducted using GraphPad Prism 9 software.	Line 362 - 386 Line 227-232
Software (source, version)	E	Graphpad Prism 9.0	Line 227-232
Cq or raw data submission using RDML	D	N/A	Line 362 - 386 Line 227-232
Table 1. MIQE checklist for authors, reviewers and editors. All essential information (E) must be submitted with the manuscript. Desirable
information (D) should be submitted if available. If using primers obtained from RTPrimerDB, information on qPCR target, oligonucleotides,
protocols and validation is available from that source.
*: Assessing the absence of DNA using a no RT assay is essential when first extracting RNA. Once the sample has been validated as
RDNA-free, inclusion of a no-RT control is desirable, but no longer essential.
**: Disclosure of the probe sequence is highly desirable and strongly encouraged. However, since not all commercial pre-designed assay
vendors provide this information, it cannot be an essential requirement. Use of such assays is advised against.
